# Supplementary material for: Two forms of yawning modulation in three months old infants during the Face to Face Still Face paradigm
Source: PLoS One. 2022 Feb 4;17(2):e0263510. doi: 10.1371/journal.pone.0263510 (PMC8815912; doi:10.1371/journal.pone.0263510)
Supplement: S1 File — (CSV) [file pone.0263510.s001.csv]

id	sex	mat_age	age	y1	y2	y3	y4	y5	cry	hand1	hand1t	hand2	hand2t	hand3	hand3t	hand4	hand4t	hand5	hand5t	handface1	handface1d	handface2	handface2d	handface3	handface3d	handface4	handface4d	handface5	handface5d	handmouth1	handmouth1d	handmouth2	handmouth2d	handmouth3	handmouth3d	handmouth4	handmouth4d	handmouth5	handmouth5d	handhead1	handhead1d	handhead2	handhead2d	handhead3	handhead3d	handhead4	handhead4d	handhead5	handhead5d
1	F	32	91	0	0	0	0	0	0	0	0	0	0	1	1.2	2	16.7	0	0	0	0	0	0	0	0	0	0	0	0	0	0	0	0	1	1.2	2	8.4	0	0	0	0	0	0	0	0	0	0	0	0
2	M	28	91	0	0	0	0	0	0	0	0	1	0.8	2	1.8	0	0	0	0	0	0	0	0	1	0.8	0	0	0	0	0	0	1	0.8	1	1.1	0	0	0	0	0	0	0	0	0	0	0	0	0	0
3	F	37	101	0	0	0	1	0	0	0	0	0	0	0	0	2	2.1	0	0	0	0	0	0	0	0	1	0.7	0	0	0	0	0	0	0	0	1	2.1	0	0	0	0	0	0	0	0	0	0	0	0
4	M	38	105	0	0	0	0	0	0	0	0	1	6	0	0	0	0	2	32.4	0	0	0	0	0	0	0	0	0	0	0	0	1	6	0	0	0	0	2	16.2	0	0	0	0	0	0	0	0	0	0
5	F	43	94	0	0	1	0	0	0	3	8.43	4	15.16	7	21.7	3	68	1	48.6	0	0	0	0	0	0	0	0	0	0	1	3.2	3	4.5	4	2.4	2	4.5	1	48.6	2	2.7	1	1.9	3	3.4	1	44.04	0	0
6	F	31	79	1	1	0	0	0	0	0	0	0	0	0	0	1	2.2	0	0	0	0	0	0	0	0	1	2.2	0	0	0	0	0	0	0	0	0	0	0	0	0	0	0	0	0	0	0	0	0	0
7	F	41	96	0	0	0	0	0	0	0	0	0	0	0	0	0	0	0	0	0	0	0	0	0	0	0	0	0	0	0	0	0	0	0	0	0	0	0	0	0	0	0	0	0	0	0	0	0	0
8	M	37	92	0	0	0	0	0	0	2	4.2	0	0	1	4	1	16.7	0	0	1	2.5	0	0	0	0	0	0	0	0	1	1.7	0	0	1	4.04	1	16.7	0	0	0	0	0	0	0	0	0	0	0	0
9	M	30	97	0	0	0	0	0	0	1	42.6	2	5	2	4.9	1	2	1	98.8	0	0	0	0	1	6.4	0	0	0	0	1	42.6	2	40	0	0	1	2	1	98.8	0	0	0	0	1	6.1	0	0	0	0
10	M	32	102	0	0	0	0	0	0	0	0	2	7.1	1	5.3	1	2.2	1	0.6	0	0	1	1.8	0	0	0	0	0	0	0	0	1	5.2	1	5.3	1	2.2	1	0.6	0	0	0	0	0	0	0	0	0	0
11	M	37	95	0	0	1	0	0	0	0	0	0	0	3	12.24	1	3.3	1	8.6	0	0	0	0	1	0.4	1	3.3	0	0	0	0	0	0	2	6	0	0	1	8.6	0	0	0	0	0	0	0	0	0	0
12	M	20	102	0	0	0	0	0	0	0	0	1	7.8	2	15.2	0	0	1	2.2	0	0	0	0	0	0	0	0	0	0	0	0	1	7.8	1	3	0	0	1	2.2	0	0	0	0	1	2.2	0	0	0	0
13	F	30	104	0	0	0	0	0	0	0	0	0	0	1	9.5	0	0	1	1.2	0	0	0	0	0	0	0	0	0	0	0	0	0	0	1	9.5	0	0	1	1.2	0	0	0	0	0	0	0	0	0	0
14	F	26	97	0	0	0	0	0	0	0	0	0	0	1	1.1	0	0	2	22.4	0	0	0	0	1	1.1	0	0	0	0	0	0	0	0	0	0	0	0	2	11.2	0	0	0	0	0	0	0	0	0	0
15	F	33	92	0	0	0	0	0	0	1	2.2	0	0	0	0	1	0.9	0	0	0	0	0	0	0	0	0	0	0	0	1	2.2	0	0	0	0	1	0.1	0	0	0	0	0	0	0	0	0	0	0	0
16	M	38	109	0	0	0	0	0	0	1	0.7	1	3.1	2	35.9	2	5.6	0	0	0	0	1	3.1	1	2	1	0.8	0	0	1	0.7	0	0	1	33.9	1	4.8	0	0	0	0	0	0	0	0	0	0	0	0
17	F	31	92	0	0	0	0	0	0	1	1.6	1	1	3	9.5	5	7	0	0	0	0	0	0	1	0.9	2	1.1	0	0	1	1.6	1	1	2	4.3	2	2.1	0	0	0	0	0	0	0	0	1	0.7	0	0
18	F	32	99	0	0	0	0	0	0	0	0	1	3	0	0	2	33.7	1	16.6	0	0	0	0	0	0	0	0	0	0	0	0	1	3	0	0	2	16.9	1	16.6	0	0	0	0	0	0	0	0	0	0
19	M	35	90	0	0	0	0	0	0	0	0	0	0	3	31.4	0	0	1	1.2	0	0	0	0	0	0	0	0	0	0	0	0	0	0	3	10.5	0	0	1	1.2	0	0	0	0	0	0	0	0	0	0
20	M	33	98	0	0	0	0	0	0	2	26.8	1	2.6	3	22.7	0	0	0	0	0	0	0	0	1	0.7	0	0	1	1.1	2	13.4	1	2.6	2	11	0	0	0	0	0	0	0	0	0	0	0	0	0	0
21	M	38	94	0	0	0	0	0	0	0		0	0	0	0	0	0	0	0	0	0	0	0	0	0	0	0	0	0	0	0	0	0	0	0	0	0	0	0	0	0	0	0	0	0	0	0	0	0
22	F	36	92	0	0	0	0	0	0	0	0	0	0	0	0	0	0	3	27.7	0	0	0	0	0	0	0	0	0	0	0	0	0	0	0	0	0	0	3	9.2	0	0	0	0	0	0	0	0	0	0
23	F	38	95	0	0	0	0	0	0	1	48.7	0	0	0	0	0	0	0	0	0	0	0	0	0	0	0	0	0	0	1	48.7	0	0	0	0	0	0	0	0	0	0	0	0	0	0	0	0	0	0
24	F	37	91	0	0	1	0	0	0	0	0	0	0	3	30.4	0	0	0	0	0	0	0	0	0	0	0	0	0	0	0	0	0	0	3	10.1	0	0	0	0	0	0	0	0	0	0	0	0	0	0
25	F	33	91	0	0	0	0	0	0	0	0	0	0	0	0	0	0	0	0	0	0	0	0	0	0	0	0	0	0	0	0	0	0	0	0	0	0	0	0	0	0	0	0	0	0	0	0	0	0
26	F	34	98	0	0	0	0	0	0	1	5.9	0	0	4	24.2	2	2.8	0	0	0	0	0	0	1	2	1	1.2	0	0	1	5.9	0	0	1	23.5	1	3	0	0	0	0	0	0	2	0.8	0	0	0	0
27	M	31	104	0	0	0	0	0	0	0	0	0	0	0	0	0	0	2	23.5	0	0	0	0	0	0	0	0	0	0	0	0	0	0	0	0	0	0	2	11.8	0	0	0	0	0	0	0	0	0	0
28	M	28	96	0	0	0	0	0	0	1	1.1	2	5.4	3	7.1	3	23.5	3	14	0	0	0	0	0	0	0	0	0	0	1	1.2	2	2.7	3	2.4	3	7.8	3	4.7	0	0	0	0	0	0	0	0	0	0
29	F	33	91	0	1	0	0	1	0	0	0	0	0	2	2.2	1	1.3	3	9.8	0	0	0	0	1	1	0	0	1	3.2	0	0	0	0	1	1.1	1	1.3	1	4.4	0	0	0	0	0	0	0	0	1	2.3
30	F	31	94	0	0	0	0	0	0	0	0	0	0	1	5.5	3	4.4	0	0	0	0	0	0	0	0	1	2	0	0	0	0	0	0	1	5.5	1	0.5	0	0	0	0	0	0	0	0	1	2	0	0
31	M	27	105	0	0	1	0	0	0	0	0	0	0	2	6.5	0	0	0	0	0	0	0	0	2	3.3	0	0	0	0	0	0	0	0	0	0	0	0	0	0	0	0	0	0	0	0	0	0	0	0
32	M	35	104	0	0	0	0	0	0	0	0	0	0	0	0	0	0	0	0	0	0	0	0	0	0	0	0	0	0	0	0	0	0	0	0	0	0	0	0	0	0	0	0	0	0	0	0	0	0
33	F	32	101	0	0	0	0	0	0	2	26.4	0	0	1	28	3	10.4	0	0	0	0	0	0	0	0	0	0	0	0	2	13.2	0	0	1	28	3	3.5	0	0	0	0	0	0	0	0	0	0	0	0
34	F	36	96	0	0	0	0	1	0	0	0	0	0	0	0	1	0.5	0	0	0	0	0	0	0	0	0	0	0	0	0	0	0	0	0	0	0	0	0	0	0	0	0	0	0	0	1	0.5	0	0
35	M	37	102	0	0	0	0	0	0	0	0	0	0	0	0	0	0	0	0	0	0	0	0	0	0	0	0	0	0	0	0	0	0	0	0	0	0	0	0	0	0	0	0	0	0	0	0	0	0
36	F	37	108	0	0	0	0	0	0	0	0	0	0	1	1.6	0	0	0	0	0	0	0	0	1	1.6	0	0	0	0	0	0	0	0	0	0	0	0	0	0	0	0	0	0	0	0	0	0	0	0
37	M	34	95	0	0	0	0	0	0	0	0	2	2.4	0	0	0	0	0	0	0	0	0	0	0	0	0	0	0	0	0	0	2	1.2	0	0	0	0	0	0	0	0	0	0	0	0	0	0	0	0
38	F	32	89	0	0	0	0	0	0	1	1.1	1	5.2	1	1.3	2	10.6	3	12.6	0	0	0	0	0	0	0	0	0	0	1	1.1	1	5.2	1	1.3	2	5.3	3	4.3	0	0	0	0	0	0	0	0	0	0
39	F	37	80	0	0	0	0	0	0	2	26.8	2	15.5	2	29.7	2	34.2	1	25.3	0	0	0	0	1	0.4	1	5	0	0	2	13.4	2	7.8	1	29.4	1	29.2	1	25.3	0	0	0	0	0	0	0	0	0	0
40	M	38	102	0	0	0	0	0	0	1	2.4	1	0.6	4	3.1	2	2.2	0	0	0	0	0	0	2	0.8	0	0	0	0	1	2.4	1	0.6	2	0.8	2	1.1	0	0	0	0	0	0	0	0	0	0	0	0
41	M	32	95	0	0	0	0	0	0	1	3.8	2	7	0	0	0	0	0	0	0	0	0	0	0	0	0	0	0	0	1	4	2	3.5	0	0	0	0	0	0	0	0	0	0	0	0	0	0	0	0
42	F	43	88	0	0	0	0	0	0	2	40.6	0	0	0	0	0	0	0	0	0	0	0	0	0	0	0	0	0	0	2	20.3	0	0	0	0	0	0	0	0	0	0	0	0	0	0	0	0	0	0
43	F	32	103	0	0	0	0	0	0	2	4.4	0	0	4	31.2	1	5.5	2	1.4	1	1.2	0	0	1	1.7	0	0	1	0.04	1	3.2	0	0	3	9.8	1	5.5	1	1.3	0	0	0	0	0	0	0	0	0	0
44	F	44	99	0	0	0	0	0	0	1	0.7	1	10.31	2	59.3	1	5.4	3	11.4	0	0	0	0	0	0	0	0	0	0	1	0.7	1	10.3	2	29.7	1	5.4	3	3.8	0	0	0	0	0	0	0	0	0	0
45	F	39	90	0	0	0	0	0	0	1	3	0	0	2	6.6	0	0	0	0	0	0	0	0	0	0	0	0	0	0	1	3	0	0	0	0	0	0	0	0	0	0	0	0	2	3.3	0	0	0	0
46	F	30	94	0	0	0	0	1	0	3	12	3	47	2	15.7	4	18.1	2	10.5	0	0	0	0	0	0	0	0	0	0	3	4	3	16	2	7.8	4	4.5	2	5.2	0	0	0	0	0	0	0	0	0	0
47	M	38	98	0	0	0	0	0	0	1	2.6	2	46	4	7.3	0	0	0	0	0	0	0	0	1	2.3	0	0	0	0	1	2.6	2	23	3	44.7	0	0	0	0	0	0	0	0	0	0	0	0	0	0
48	F	37	94	0	0	0	0	0	0	1	0.9	1	7.1	3	6.7	5	9.9	0	0	0	0	0	0	2	3.2	2	0.7	0	0	1	1	1	7.1	1	0.4	2	3.4	0	0	0	0	0	0	0	0	1	2.4	0	0
49	M	36	109	0	0	0	0	0	0	1	12.6	0	0	1	35.7	2	3.3	1	4	0	0	0	0	0	0	0	0	0	0	1	12.6	0	0	1	35.7	2	1.6	1	4	0	0	0	0	0	0	0	0	0	0
50	M	37	92	0	0	0	0	0	0	0	0	0	0	3	13	0	0	1	6.9	0	0	0	0	1	10.1	0	0	0	0	0	0	0	0	0	0	0	0	1	7	0	0	0	0	2	4.1	0	0	0	0
51	M	41	92	0	0	0	0	0	0	0	0	0	0	3	6.6	1	3.9	2	3	0	0	0	0	1	1.2	0	0	0	0	0	0	0	0	2	2.7	1	3.9	2	1.5	0	0	0	0	0	0	0	0	0	0
52	F	32	92	0	0	0	0	0	0	0	0	0	0	3	7.8	2	17.3	1	19.2	0	0	0	0	2	4	1	6.9	0	0	0	0	0	0	1	5	1	16.6	1	19.2	0	0	0	0	0	0	0	0	0	0
53	F	36	93	0	0	0	2	0	0	1	2.7	0	0	0	0	1	0.6	0	0	0	0	0	0	0	0	0	0	0	0	1	2.7	0	0	0	0	1	0.6	0	0	0	0	0	0	0	0	0	0	0	0
54	M	36	102	0	0	0	0	0	0	1	6.3	4	15.4	7	36.2	3	6	5	22.6	0	0	1	0.4	3	2.1	1	0.2	1	0.6	1	6.3	1	1.2	3	7.5	1	3	1	7.1	0	0	2	7	1	7.6	1	2.6	3	5
55	M	34	94	0	0	0	0	0	0	0	0	0	0	1	2.3	3	41	0	0	0	0	0	0	0	0	0	0	0	0	0	0	0	0	1	2.3	1	37	0	0	0	0	0	0	0	0	2	1.9	0	0
56	F	37	78	0	0	1	0	0	0	2	57.8	3	24.3	2	21.8	3	6.1	2	21.9	0	0	1	0.9	0	0	0	0	0	0	2	29	2	12.1	2	11	2	2.3	2	11	0	0	0	0	0	0	1	1.6	0	0
57	F	35	85	0	0	1	0	0	0	0	0	0	0	2	42.6	1	1.2	2	14.2	0	0	0	0	0	0	0	0	0	0	0	0	0	0	2	21.3	1	1.6	2	7.1	0	0	0	0	0	0	0	0	0	0
58	M	33	92	0	0	0	0	0	0	3	2.4	0	0	1	2.4	0	0	0	0	2	1.9	0	0	0	0	0	0	0	0	1	1.6	0	0	1	2.4	0	0	0	0	0	0	0	0	0	0	0	0	0	0
59	F	30	93	0	0	0	0	0	0	2	3.1	2	16.3	0	0	0	0	0	0	0	0	0	0	0	0	0	0	0	0	2	1.6	2	8.1	0	0	0	0	0	0	0	0	0	0	0	0	0	0	0	0
60	F	42	98	0	0	0	0	0	0	0	0	0	0	0	0	0	0	1	0.2	0	0	0	0	0	0	0	0	0	0	0	0	0	0	0	0	0	0	0	0	0	0	0	0	0	0	0	0	1	0.2
61	F	32	95	0	1	0	0	0	0	4	76.2	1	7.6	3	39.8	2		3	123.4	1	5	0	0	0	0	0	0	2	0.9	3	23.8	1	7.6	3	13.3	1	123.4	0	0	0	0	0	0	0	0	1	2	1	3.2
62	M	30	81	0	0	0	0	0	0	0	0	0	0	0	0	2	1.7	0	0	0	0	0	0	0	0	1	0.7	0	0	0	0	0	0	0	0	1	2.8	0	0	0	0	0	0	0	0	0	0	0	0
63	F	40	87	0	0	1	0	0	0	2	6.9	0	0	2	4.7	0	0	0	0	0	0	0	0	1	3	0	0	0	0	2	3.5	0	0	1	2	0	0	0	0	0	0	0	0	0	0	0	0	0	0
64	F	25	86	0	0	0	0	0	0	0	0	0	0	2	17.8	2	14.2	1	1	0	0	0	0	0	0	0	0	0	0	0	0	0	0	2	9	2	7.1	1	1	0	0	0	0	0	0	0	0	0	0
65	M	33	89	0	0	0	0	0	0	1	6.2	2	25	1	0.4	1	15.3	0	0	0	0	0	0	0	0	0	0	0	0	1	6.2	2	25	1	0.4	1	15.3	0	0	0	0	0	0	0	0	0	0	0	0
66	F	28	85	0	0	0	0	0	0	0	0	0	0	0	0	0	0	0	0	0	0	0	0	0	0	0	0	0	0	0	0	0	0	0	0	0	0	0	0	0	0	0	0	0	0	0	0	0	0
67	F	37	95	0	0	1	0	0	0	0	0	0	0	1	1.8	0	0	0	0	0	0	0	0	0	0	0	0	0	0	0	0	0	0	0	0	0	0	0	0	0	0	0	0	1	1.8	0	0	0	0
68	M	42	88	0	0	0	0	0	0	0	0	0	0	2	5.2	1	14.8	0	0	0	0	0	0	0	0	0	0	0	0	0	0	0	0	2	2.6	1	14.8	0	0	0	0	0	0	0	0	0	0	0	0
69	F	31	106	0	0	0	0	0	0	3	5.3	0	0	0	0	1	2.1	0	0	1	1.2	0	0	0	0	0	0	0	0	2	2	0	0	0	0	1	2.1	0	0	0	0	0	0	0	0	0	0	0	0
70	M	36	76	0	0	0	0	0	0	0	0	0	0	0	0	0	0	6	16.5	0	0	0	0	0	0	0	0	2	1	0	0	0	0	0	0	0	0	4	3.7	0	0	0	0	0	0	0	0	0	0
71	F	36	108	0	0	0	0	0	0	1	4.2	0	0	0	0	0	0	0	0	1	4.2	0	0	0	0	0	0	0	0	0	0	0	0	0	0	0	0	0	0	0	0	0	0	0	0	0	0	0	0
72	M	38	95	0	0	0	0	0	0	4	21	4	8.1	2	17.8	5	5.9	2	7.35	0	0	1	0.6	0	0	0	0	0	0	4	5.2	3	2.7	2	9	5	1.2	2	3.7	0	0	0	0	0	0	0	0	0	0
73	M	32	78	0	0	0	0	0	0	2	16.1	0	0	3	1.8	1	38.9	1	24.8	0	0	0	0	0	0	0	0	0	0	2	8.1	0	0	1	0.5	1	39	1	24.8	0	0	0	0	2	0.7	0	0	0	0
74	F	37	100	0	0	0	0	0	0	4	31.9	3	6.1	2	0.8	2	58	1	21.8	0	0	0	0	0	0	1	1.7	0	0	4	8	3	2.1	2	22.1	1	14.6	1	22.8	0	0	0	0	0	0	0	0	0	0
75	M	35	95	0	0	0	1	0	0	0	0	0	0	0	0	1	2.8	0	0	0	0	0	0	0	0	1	3	0	0	0	0	0	0	0	0	0	0	0	0	0	0	0	0	0	0	0	0	0	0
76	F	29	104	0	0	1	0	0	0	0	0	1	0.6	2	16	1	11.6	0	0	0	0	0	0	1	1.5	0	0	0	0	0	0	0	0	1	14.6	1	11.6	0	0	0	0	1	0.6	0	0	0	0	0	0
77	M	37	96	0	0	1	0	0	0	0	0	0	0	1	5.1	1	2.2	3	18.6	0	0	0	0	0	0	1	2.2	1	2.7	0	0	0	0	1	5.1	0	0	2	8	0	0	0	0	0	0	0	0	0	0
78	M	33	92	0	0	0	0	0	0	1	2	1	7	0	0	2	5.6	1	3.6	0	0	0	0	0	0	0	0	0	0	1	2	1	7	0	0	2	3	1	3.6	0	0	0	0	0	0	0	0	0	0
79	M	33	101	0	0	0	0	0	0	0	0	2	4.8	1	1.7	0	0	0	0	0	0	1	1.1	0	0	0	0	0	0	0	0	1	3.7	1	1.7	0	0	0	0	0	0	0	0	0	0	0	0	0	0
80	M	32	93	0	0				1	1	3.8	1	3.1							0	0	0	0							1	3.8	1	3.1							0	0	0	0
81	M	32	98	0	0				1	2	6	4	18.3							1	2.8	3	5.8	2	1					1	3	1	1							0	0	0	0
82	M	31	101	0	0				1	2	87.1	1	4							0	0	0	0							2	43.6	1	4							0	0	0	0
83	M	29	106	0	0				1	0	0	0	0							0	0	0	0							0	0	0	0							0	0	0	0
84	M	34	93	0	0				1	0	0	0	0							0	0	0	0							0	0	0	0							0	0	0	0
85	F	30	94	0	0				1	0	0	0	0							0	0	0	0							0	0	0	0							0	0	0	0
86	M	42	108	0	0				1	1	27.6	0	0							0	0	0	0							1	27.6	0	0							0	0	0	0
87	M	35	103	0	0				1	1	0.6	2	9.5							0	0	0	0							1	0.6	2	4.7							0	0	0	0
88	M	33	105	0	0				1	2	136.9	0	0							0	0	0	0							2	68.5	0	0							0	0	0	0
89	M	33	97	0	0				1	1	0.7	2	3.4							0	0	2	1.7							1	0.7	0	0							0	0	0	0
