# Supplementary material for: Two forms of yawning modulation in three months old infants during the Face to Face Still Face paradigm
Source: PLoS One. 2022 Feb 4;17(2):e0263510. doi: 10.1371/journal.pone.0263510 (PMC8815912; doi:10.1371/journal.pone.0263510)
Supplement: S2 File — (R) [file pone.0263510.s002.R]

library(ez); library(ggplot2); library(multcomp); library(nlme); library(pastecs); library(reshape); library(WRS); library(Hmisc); library("reshape"); 
library("ez"); library("plyr"); library(lmerTest); library(mlmRev); library(pscl); library(agricolae); library(lavaan);  library("UpSetR")


yawns <- read.csv("data.csv", header=T)

yawns$id <- factor(yawns$id)
yawns$sex <- factor(yawns$sex)


yawns$ytot<-with(yawns, y1+y2+y3+y4+y5)

yawns<- yawns[complete.cases(yawns$y3), ] 

#


longyawns<-melt(yawns, id = c("id", "mat_age","age","sex", "cry",   "hand1","hand2", "hand3", "hand4","hand5",  "hand1t","hand2t", "hand3t", "hand4t","hand5t","handface1", "handface1d", "handface2",  "handface2d", "handface3",  "handface3d", "handface4",  "handface4d", "handface5",  "handface5d", "handmouth1", "handmouth1d","handmouth2", "handmouth2d","handmouth3", "handmouth3d", "handmouth4", "handmouth4d","handmouth5", "handmouth5d","handhead1", "handhead1d", "handhead2",  "handhead2d", "handhead3",  "handhead3d", "handhead4",  "handhead4d", "handhead5",  "handhead5d", "ytot"), measured = c("y1", "y2", "y3", "y4", "y5" ))

longyawns$variable<-factor(longyawns$variable, labels=c("y1", "y2", "y3", "y4", "y5") )

y1<-subset(longyawns, longyawns$variable=="y1")
y1$hand<-y1$hand1
y1$handt<-y1$hand1t
y1$phase<-"1-FF"
y1$handface<-y1$handface1
y1$handmouth<-y1$handmouth1
y1$handhead<-y1$handhead1


y2<-subset(longyawns, longyawns$variable=="y2")
y2$hand<-y2$hand2
y2$handt<-y2$hand2t
y2$phase<-"1-FF"
y2$handface<-y2$handface2
y2$handmouth<-y2$handmouth2
y2$handhead<-y2$handhead2


y3<-subset(longyawns, longyawns$variable=="y3")
y3$hand<-y3$hand3
y3$handt<-y3$hand3t
y3$phase<-"2-SF"
y3$handface<-y3$handface3
y3$handmouth<-y3$handmouth3
y3$handhead<-y3$handhead3


y4<-subset(longyawns, longyawns$variable=="y4")
y4$hand<-y4$hand4
y4$handt<-y4$hand4t
y4$phase<-"3-RE"
y4$handface<-y4$handface4
y4$handmouth<-y4$handmouth4
y4$handhead<-y4$handhead4


y5<-subset(longyawns, longyawns$variable=="y5")
y5$hand<-y5$hand5
y5$handt<-y5$hand5t
y5$phase<-"3-RE"
y5$handface<-y5$handface5
y5$handmouth<-y5$handmouth5
y5$handhead<-y5$handhead5


longyawns<-rbind(y1,y2,y3,y4,y5)

names(longyawns)[names(longyawns) == 'variable'] <- 'minute'
names(longyawns)[names(longyawns) == 'value'] <- 'yawns'

longyawns$phase<-factor(longyawns$phase)
longyawns$yawndic<-as.numeric(longyawns$yawns>0)
longyawns$yawndic<-factor(longyawns$yawndic, labels=c(0:1))
longyawns$handtot<-with(longyawns, hand1+hand2+hand3+hand4+hand5)
longyawns$yawntotdic<-as.numeric(longyawns$ytot>0)
longyawns$yawntotdic<-factor(longyawns$yawntotdic, labels=c(0:1))


#predictors of yawning during SF or at all
yawns$y2sf<-as.numeric(yawns$y3>0)
yawns$y2sf<- factor(yawns$y2sf)
yawns$ydic<-as.numeric(yawns$ytot>0)
yawns$ydic<- factor(yawns$ydic)
yawns$handtot<-with(yawns, hand1+hand2+hand3+hand4+hand5)
yawns$handdic<-as.numeric(yawns$handtot>0)
yawns$handdic<- factor(yawns$handdic)

#beware: rate per minute (min1+min2)/"2
yawns$handpre<-(yawns$hand1+yawns$hand2)/2
yawns$handre<-(yawns$hand4+yawns$hand5)/2
yawns$ypre<-(yawns$y1+yawns$y2)/2
yawns$yre<-(yawns$y4+yawns$y5)/2

yawns$handmouthpre<-(yawns$handmouth1+yawns$handmouth2)/2
yawns$handmouthre<-(yawns$handmouth4+yawns$handmouth5)/2

yawns$handfacepre<-(yawns$handface1+yawns$handface2)/2
yawns$handfacere<-(yawns$handface4+yawns$handface5)/2

yawns$handheadpre<-(yawns$handhead1+yawns$handhead2)/2
yawns$handheadre<-(yawns$handhead4+yawns$handhead5)/2


males<-subset(yawns, yawns$sex=="1")
females<-subset(yawns, yawns$sex=="0")
yawns$handmouthtot<-yawns$handmouthpre*2+yawns$handmouth3+yawns$handmouthre*2
yawns$handfacetot<-yawns$handfacepre*2+yawns$handface3+yawns$handfacere*2
yawns$handheadtot<-yawns$handheadpre*2+yawns$handhead3+yawns$handheadre*2

sum(yawns$handfacetot)
sum(yawns$handheadtot)
sum(yawns$handmouthtot)

longyawns$age2<-as.numeric(longyawns$age>95)
longyawns$age2<-factor(longyawns$age2)


#regressions


yphase <-  glmer(yawndic ~  phase+sex+(1|id), data=longyawns, family=binomial)
summary(glht(yphase, linfct=mcp(phase="Tukey"))) #still face effect


stdCoef.merMod <- function(object) {
  sdy <- sd(getME(object,"y"))
  sdx <- apply(getME(object,"X"), 2, sd)
  sc <- fixef(object)*sdx/sdy
  se.fixef <- coef(summary(object))[,"Std. Error"]
  se <- se.fixef*sdx/sdy
  return(data.frame(stdcoef=sc, stdse=se))
}


cc <- fixef(yphase)
ss <- sqrt(diag(vcov(yphase)))
data.frame(Estimate = cc, Std.Err = ss, t = cc/ss, row.names = names(cc))


hphase <-  glmer(hand ~  phase+sex+(1|id), data=longyawns, family=poisson)
summary(hphase)
summary(glht(hphase, linfct=mcp(phase="Tukey"))) #still face effect


stdCoef.merMod <- function(object) {
  sdy <- sd(getME(object,"y"))
  sdx <- apply(getME(object,"X"), 2, sd)
  sc <- fixef(object)*sdx/sdy
  se.fixef <- coef(summary(object))[,"Std. Error"]
  se <- se.fixef*sdx/sdy
  return(data.frame(stdcoef=sc, stdse=se))
}


cc <- fixef(hphase)
ss <- sqrt(diag(vcov(hphase)))
data.frame(Estimate = cc, Std.Err = ss, t = cc/ss, row.names = names(cc))


hfphase <-  glmer(handface ~  phase+sex+(1|id), data=longyawns, family=poisson)
summary(glht(hfphase, linfct=mcp(phase="Tukey"))) 

hhphase <-  glmer(handhead ~  phase+sex+(1|id), data=longyawns, family=poisson)
summary(glht(hhphase, linfct=mcp(phase="Tukey")))

hmphase <-  glmer(handmouth ~  phase+sex+(1|id), data=longyawns, family=poisson)
summary(glht(hmphase, linfct=mcp(phase="Tukey")))

#path analysis
model <- '
	hand3~c*handpre+ypre
	y3~ypre+handpre
	handre~a*handpre+b*hand3+ypre+y3
	yre~ypre+y3+handpre+hand3
	ypre~~handpre
	y3~~hand3
	yre~~handre
	hind:=c*b
	htot:=(c*b)+a
'

fit3 <- sem(model, data=yawns, estimator="ML")
summary(fit3, fit.measures=T, rsquare=TRUE, standardized=T)


semPaths(fit3, "std", title = FALSE, layout="tree2", structural=F, style="lisrel", reorder=FALSE, rotation=2, intercepts=F, curveAdjacent = FALSE, nCharNodes=0, sizeLat=20, curve=-1, curvature=2, edge.label.position=0.6)
